# Supplementary material for: Corundum Particles as Trypsin Carrier for Efficient Protein Digestion
Source: BioTech (Basel). 2025 Dec 30;15(1):2. doi: 10.3390/biotech15010002 (PMC12821454; doi:10.3390/biotech15010002)
Supplement: Supplementary file 1 [file biotech-15-00002-s001.zip]

Archive with 2 entries (2 files):
- Sample Overview and Extracted Raw Data.xlsx
- Supplementary Material.pdf
