# Supplementary material for: Corundum Particles as Trypsin Carrier for Efficient Protein Digestion
Source: BioTech (Basel). 2025 Dec 30;15(1):2. doi: 10.3390/biotech15010002 (PMC12821454; doi:10.3390/biotech15010002)
Supplement: Supplementary file 1 [file biotech-15-00002-s001.zip › Sample Overview and Extracted Raw Data.xlsx]

## Sheet: sample overview
sample_name	combined_id
NIST-37-wtT-1h-1	08_01
NIST-37-wtT-1h-2	08_02
NIST-37-wtT-2h-1	08_03
NIST-37-wtT-2h-2	08_04
NIST-37-wtT-3h-1	08_05
NIST-37-wtT-3h-2	08_06
NIST-37-wtT-16h-1	08_07
NIST-37-wtT-16h-2	08_08
NIST-50-wtT-1h-1	08_09
NIST-50-wtT-1h-2	08_10
NIST-50-wtT-2h-1	08_11
NIST-50-wtT-2h-2	08_12
NIST-50-wtT-3h-1	08_13
NIST-50-wtT-3h-2	08_14
NIST-50-wtT-16h-1	08_15
NIST-50-wtT-16h-2	08_16
NIST-60-wtT-1h-1	08_17
NIST-60-wtT-1h-2	08_18
NIST-60-wtT-2h-1	08_19
NIST-60-wtT-2h-2	08_20
NIST-60-wtT-3h-1	08_21
NIST-60-wtT-3h-2	08_22
NIST-60-wtT-16h-1	08_23
NIST-60-wtT-16h-2	08_24
NIST-70-wtT-1h-1	08_25
NIST-70-wtT-1h-2	08_26
NIST-70-wtT-2h-1	08_27
NIST-70-wtT-2h-2	08_28
NIST-70-wtT-3h-1	08_29
NIST-70-wtT-3h-2	08_30
NIST-70-wtT-16h-1	08_31
NIST-70-wtT-16h-2	08_32
NIST-37-wtTP-1h-1	10_01
NIST-37-wtTP-1h-2	10_02
NIST-37-wtTP-2h-1	10_03
NIST-37-wtTP-2h-2	10_04
NIST-37-wtTP-3h-1	10_05
NIST-37-wtTP-3h-2	10_06
NIST-37-wtTP-16h-1	10_07
NIST-37-wtTP-16h-2	10_08
NIST-50-wtTP-1h-1	10_09
NIST-50-wtTP-1h-2	10_10
NIST-50-wtTP-2h-1	10_11
NIST-50-wtTP-2h-2	10_12
NIST-50-wtTP-3h-1	10_13
NIST-50-wtTP-3h-2	10_14
NIST-50-wtTP-16h-1	10_15
NIST-50-wtTP-16h-2	10_16
NIST-60-wtTP-1h-1	10_17
NIST-60-wtTP-1h-2	10_18
NIST-60-wtTP-2h-1	10_19
NIST-60-wtTP-2h-2	10_20
NIST-60-wtTP-3h-1	10_21
NIST-60-wtTP-3h-2	10_22
NIST-60-wtTP-16h-1	10_23
NIST-60-wtTP-16h-2	10_24
NIST-70-wtTP-1h-1	10_25
NIST-70-wtTP-1h-2	10_26
NIST-70-wtTP-2h-1	10_27
NIST-70-wtTP-2h-2	10_28
NIST-70-wtTP-3h-1	10_29
NIST-70-wtTP-3h-2	10_30
NIST-70-wtTP-16h-1	10_31
NIST-70-wtTP-16h-2	10_32
NIST-V1-wtTP-16h-1	12_79
NIST-V1-wtTP-16h-2	12_80
NIST-V2-wtTP-16h-1	12_91
NIST-V2-wtTP-16h-2	12_92
NIST-V3-wtTP-16h-1	12_103
NIST-V3-wtTP-16h-2	12_104
NIST-V4-wtTP-16h-1	12_115
NIST-V4-wtTP-16h-2	12_116
NIST-V5-wtTP-16h-1	12_127
NIST-V5-wtTP-16h-2	12_128

## Sheet: peak areas_trypsin solution
Average Rt(min)	5.511	5.513
Average Mz	419.75571	423.75903
Metabolite name	ALPAPIEK_12C	ALPAPIEK_13C
08_01	357576	2703438
08_02	347873	2605354
08_03	1303172	2690718
08_04	1243665	2586165
08_05	2454833	2538260
08_06	2362554	2479876
08_07	10614812	2828432
08_08	9498560	2680198
08_09	680060	2999675
08_10	657228	2856706
08_11	1898762	2751311
08_12	1890223	2745176
08_13	3077284	2661519
08_14	3357660	2991460
08_15	7838984	2213480
08_16	8547934	2497575
08_17	277819	2881910
08_18	247093	2552623
08_19	596602	2899139
08_20	571477	2774377
08_21	844414	2676130
08_22	862291	2746929
08_23	1426566	2672094
08_24	1570798	2989336
08_25	17345	3062228
08_26	17373	3218377
08_27	17852	2958909
08_28	15537	2526595
08_29	16796	3026072
08_30	17117	2904515
08_31	19665	3011179
08_32	18784	3132618

## Sheet: peak areas_trypsin particles
Average Rt(min)	5.473	5.468
Average Mz	419.75598	423.76242
Metabolite name	ALPAPIEK_12C	ALPAPIEK_13C
10_01	3460227	3785288
10_02	3644364	3953877
10_03	5859467	3788203
10_04	5846352	3795838
10_05	7717119	3787418
10_06	9228140	4524522
10_07	12828918	3509596
10_08	12553837	3461060
10_09	5075499	4151273
10_10	4704010	3832673
10_11	6741324	3633552
10_12	7053677	3868314
10_13	9048850	4155399
10_14	8388921	3839975
10_15	10578480	3257028
10_16	11308579	3527242
10_17	3146111	3303499
10_18	3634689	3801533
10_19	4993869	3625368
10_20	5096834	3686012
10_21	5947936	3530046
10_22	6157334	3723776
10_23	9724698	3615757
10_24	9129066	3447269
10_25	1675297	3778147
10_26	1764604	3979931
10_27	2479923	4579412
10_28	2089565	3871204
10_29	2269083	3796499
10_30	2370900	3973027
10_31	2984887	3949482
10_32	3645234	4799358

## Sheet: peak areas_reusability
Average Rt(min)	5.299	5.297
Average Mz	419.75473	423.76068
Metabolite name	ALPAPIEK_12C	ALPAPIEK_13C
12_79	12560637	3190958
12_80	12671046	3107278
12_91	670872	2979639
12_92	633799	2880311
12_103	10444086	2639076
12_104	9721972	2466774
12_115	778812	2701506
12_116	931842	3128076
12_127	7702651	2518740
12_128	7215557	2339637
